# Supplementary material for: Computational Bioprospecting Guggulsterone against ADP Ribose Phosphatase of SARS-CoV-2
Source: Molecules. 2022 Nov 28;27(23):8287. doi: 10.3390/molecules27238287 (PMC9739500; doi:10.3390/molecules27238287)
Supplement: Supplementary file 1 [file molecules-27-08287-s001.zip]

Archive with 1 entries (1 files):
- molecules-2043260-supplementary.pdf
